# Supplementary material for: BNT162b2 mRNA COVID-19 Vaccine Does Not Impact the Honeymoon Phase in Type 1 Diabetes: A Case Report
Source: Vaccines (Basel). 2022 Jul 8;10(7):1096. doi: 10.3390/vaccines10071096 (PMC9319173; doi:10.3390/vaccines10071096)
Supplement: Supplementary file 1 [file vaccines-10-01096-s001.zip]

Archive with 1 entries (1 files):
- vaccines-1770666-supplementary.pdf
